# Supplementary material for: AG1478 Elicits a Novel Anti-Influenza Function via an EGFR-Independent, GBF1-Dependent Pathway
Source: Int J Mol Sci. 2022 May 16;23(10):5557. doi: 10.3390/ijms23105557 (PMC9145774; doi:10.3390/ijms23105557)
Supplement: Supplementary file 1 [file ijms-23-05557-s001.zip]

Archive with 1 entries (1 files):
- ijms-1704197-supplementary.pdf
